# Supplementary material for: Neural representation and modulation of volitional motivation in response to escalating efforts
Source: J Physiol. 2023 Jan 13;601(3):631–45. doi: 10.1113/JP283915 (PMC10108165; doi:10.1113/JP283915)
Supplement: Supplementary file 1 — Statistical Summary Document [file TJP-601-631-s003.xlsx]

## Sheet: Statistical Summary Table
Statistical Summary Document
Manuscript Title:	Neural Representation and Modulation of Volitional Motivation in Response to Escalating efforts
Authors:	Liping Zhang, Chengwei Liu, Xiaopeng Zhou, Hui Zhou, Shengtao Luo, Qin Wang, Zhimo Yao, Jiang-Fan Chen
Animal model used, if applicable:		C57B6/J mice, A2A-rM3Ds transgenic mice on B6SJLF1/J background.
Underlying hypothesis:	Striatopallidal pathway and adenosine A2A receptor modulate volitional motivation. Escalating efforts produces diminishing dopamine signal in NAc during volitional and behavioral motivation
Definitions of ‘n’:	n = number of animals of the specified genotype.
Statistical summary table:
Experimental question number	Finding/ conclusion	Experimental location/variable	Mean value	Standard Deviation	n	Exact P value	Figure/table in which data are presented	Units	Data comparisons	Statistical test	Any other experimental factors	Comments
The activation of the striatopallidal pathway	activation of the striatopallidal pathway similarly suppressed volitional motivation	the vehicle and CNO group	421(vehicle)	152.8	6	0.026	Figure 3E	TCE(times)	the vehicle VS CNO group	Students’ t test, unpaired		Calcium PTE
			245.5(CNO)	61.76
			269.2(vehicle)	49.03		0.048	Figure 3H	holding time(ms)		Students’ t test, unpaired		Calcium PTH
			213.3(CNO)	35.59
The blockade of the A2A receptor 1	the effect of striatal A2ARs on volitional motivation	the vehicle and KW6002 group			6	0.009	Figure 4B	TCE(times)	the vehicle vs KW6002 group	Mann-Whitney U-test		Calcium PTE
			247(Vehicle)	14.61		0.004	Figure 4E	holding time(ms)		Students’ t test, unpaired		Calcium PTH
			299.5(KW6002)	31.57
Dopamine dynamics in NAC for prodeciton	the mice increased their prediction of reward, but decreased their sensitivity to reward after five days of learning.	FR5-1 and FR5-5 for voltional control	F (2.333, 11.67) = 4.007, p=0.043(predition value);F (2.263, 11.32) = 4.422, p=0.035( reward value)		6	0.029(FR5-1 VS FR5-5)	Figure 5C	peak(△F/F)	FR5-1 -FR5-5	RM one-way ANOVA, LSD for post-hoc analysis.		FR5
					6	0.009(FR5-1 VS FR5-5)	Figure 5D	peak(△F/F)
		FR5-1 and FR5-5 for motor skill	F (2.115, 14.80) = 3.839, p=0.044(predition value);F (2.797, 19.58) = 3.874, p=0.027( reward value)		8	0.049(FR5-1 VS FR5-5)	Figure 6C	peak(△F/F)	FR5-1 -FR5-5	RM one-way ANOVA, LSD for post-hoc analysis.		FR5
					8	0.01(FR5-1 VS FR5-5)	Figure 6D	peak(△F/F)
	Escalating efforts produces diminishing dopamine signal in NAc during volitional	The dopmine dynamic for volitonal contorl in Calcium PTE	F (2.960, 14.80) = 4.182, p=0.025		6	0.006( Trial 1 vs Trial 13)	Figure 5F	peak(△F/F)	1-13 trial	RM one-way ANOVA, LSD for post-hoc analysis.		Calcium
	Escalating efforts produces diminishing dopamine signal in NAc during behavioral motivation	The dopmine dynamic for volitonal contorl in PRT	F (2.048, 10.24) = 4.184, p=0.046		7	0.032( Trial 1 vs Trial 9)	Figure 6F	peak(△F/F)	1-9 trial	RM one-way ANOVA, LSD for post-hoc analysis.		PRT
